# Supplementary material for: Adverse Reaction Profiles Related to Gastrointestinal Bleeding Events Associated with BCR-ABL Tyrosine Kinase Inhibitors
Source: Medicina (Kaunas). 2022 Oct 20;58(10):1495. doi: 10.3390/medicina58101495 (PMC9609656; doi:10.3390/medicina58101495)
Supplement: Supplementary file 1 [file medicina-58-01495-s001.zip]

Archive with 1 entries (1 files):
- medicina-1908502-supplementary.pdf
